# Supplementary material for: Neural responses when learning spatial and object sequencing tasks via imitation
Source: PLoS One. 2018 Aug 3;13(8):e0201619. doi: 10.1371/journal.pone.0201619 (PMC6075756; doi:10.1371/journal.pone.0201619)
Supplement: S1 Table — (XLSX) [file pone.0201619.s001.xlsx]

## Sheet: Sheet1
Regressor	Phase-Task-Condition
1	Demonstration-Cognitive-Hand
2	Demonstration-Cognitive-Ghost
3	Demonstration-Spatial-Hand
4	Demonstration-Spatial-Ghost
5	Demonstration-Cognitive-Text
6	Demonstration-Spatial-Text
7	Execution-Cognitive-Hand
8	Execution-Cognitive-Ghost
9	Execution-Spatial-Hand
10	Execution-Spatial-Ghost
11	Execution-Cognitive-Text
12	Execution-Spatial-Text
13	Demonstration-Both-Error
14	Execution-Both-Error
